# Supplementary material for: Those Who Have Continuing Radiation Anxiety Show High Psychological Distress in Cases of High Post-Traumatic Stress: The Fukushima Nuclear Disaster
Source: Int J Environ Res Public Health. 2021 Nov 17;18(22):12048. doi: 10.3390/ijerph182212048 (PMC8623122; doi:10.3390/ijerph182212048)
Supplement: Supplementary file 1 [file ijerph-18-12048-s001.zip]

Archive with 1 entries (1 files):
- ijerph-1438404-supplementary.pdf
